# Supplementary material for: Effect of HHP, Enzymes and Gelatin on Physicochemical Factors of Gels Made by Using Protein Isolated from Common Cricket (Acheta domesticus)
Source: Foods. 2021 Apr 15;10(4):858. doi: 10.3390/foods10040858 (PMC8071182; doi:10.3390/foods10040858)
Supplement: Supplementary file 1 [file foods-10-00858-s001.zip]

Archive with 1 entries (1 files):
- foods-1175952-supplementary.pdf
